# Supplementary material for: Prediction Models for Postoperative Delirium Among Cancer Patients: A Scoping Review
Source: Healthcare (Basel). 2026 Jul 21;14(14):2207. doi: 10.3390/healthcare14142207 (PMC13411249; doi:10.3390/healthcare14142207)
Supplement: Supplementary file 1 [file healthcare-14-02207-s001.zip]

Archive with 1 entries (1 files):
- healthcare-4379671-supplementary.pdf
